# Supplementary material for: Caerin 1.1 and 1.9 inhibit glioblastoma growth associated with modulation of the ARHGAP26-β-catenin axis and enhancing intratumoral CD8+ T cell infiltration
Source: PLoS One. 2026 Jul 9;21(7):e0353182. doi: 10.1371/journal.pone.0353182 (PMC13349103; doi:10.1371/journal.pone.0353182)
Supplement: S1 Table — (XLSX) [file pone.0353182.s001.xlsx]

## Sheet: U118-GSK
GSK
	UN	4	8	12	16	20	4+GSK	8+GSK	10+GSK	12+GSK	20+GSK
OD	1	2	3	4	5	6	7	8	9	10	11	12
A	0.051	0.052	0.052	0.05	0.05	0.051	0.051	0.051	0.049	0.053	0.052	0.05
B	0.051	0.713	0.863	1.083	0.805	0.857	0.845	0.867	0.8038	0.906	0.878	0.049
C	0.05	0.945	0.47	0.358	0.227	0.204	1.007	0.444	0.287	0.219	0.199	0.05
D	0.05	0.974	0.452	0.32	0.243	0.228	0.998	0.455	0.299	0.215	0.202	0.053
E	0.048	0.979	0.441	0.32	0.215	0.206	1.023	0.46	0.285	0.217	0.201	0.049
F	0.05	0.95	0.448	0.297	0.21	0.197	0.907	0.439	0.275	0.21	0.202	0.064
G	0.05	1.053	1.019	1.016	1.057	1.012	0.203	0.2	0.201	0.204	0.208	0.049
H	0.049	0.049	0.051	0.056	0.049	0.048	0.048	0.047	0.047	0.048	0.049	0.048
Blank
OD	1	2	3	4	5	6	7	8	9	10	11	12
A	0.046	0.046	0.048	0.046	0.044	0.044	0.044	0.045	0.045	0.047	0.045	0.043
B	0.045	0.057	0.056	0.052	0.055	0.057	0.055	0.055	0.055	0.058	0.056	0.043
C	0.044	0.056	0.052	0.051	0.049	0.048	0.055	0.05	0.051	0.048	0.048	0.043
D	0.044	0.053	0.05	0.049	0.052	0.065	0.057	0.051	0.05	0.049	0.049	0.047
E	0.042	0.053	0.05	0.055	0.048	0.048	0.054	0.051	0.048	0.048	0.047	0.043
F	0.043	0.054	0.051	0.05	0.047	0.049	0.056	0.055	0.05	0.047	0.047	0.061
G	0.043	0.052	0.052	0.053	0.053	0.058	0.051	0.046	0.045	0.047	0.047	0.044
H	0.044	0.044	0.047	0.052	0.044	0.043	0.042	0.042	0.044	0.042	0.044	0.044

## Sheet: U118-Lip-1
Lip-1
	UN	4	8	12	16	20	4+LIP	8+LIP	12+LIP	16+LIP	20+LIP
OD	1	2	3	4	5	6	7	8	9	10	11	12
A	0.049	0.05	0.05	0.048	0.049	0.049	0.049	0.05	0.05	0.051	0.051	0.051
B	0.049	1.056	1.126	0.783	0.689	0.873	0.829	0.817	0.892	0.864	0.877	0.048
C	0.05	1.154	0.627	0.391	0.323	0.318	1.178	0.604	0.43	0.309	0.287	0.048
D	0.049	1.094	0.621	0.437	0.323	0.29	1.187	0.578	0.404	0.318	0.288	0.049
E	0.051	1.183	0.619	0.43	0.316	0.29	1.117	0.602	0.406	0.317	0.288	0.049
F	0.049	1.187	0.609	0.395	0.311	0.289	1.125	0.602	0.395	0.317	0.293	0.048
G	0.048	1.176	1.279	1.2	1.215	1.2	0.299	0.295	0.293	0.283	0.282	0.05
H	0.048	0.047	0.048	0.05	0.048	0.046	0.048	0.049	0.047	0.053	0.048	0.048
Blank
OD	1	2	3	4	5	6	7	8	9	10	11	12
A	0.046	0.047	0.044	0.044	0.044	0.044	0.044	0.044	0.044	0.045	0.047	0.046
B	0.046	0.06	0.062	0.06	0.06	0.059	0.06	0.059	0.061	0.061	0.061	0.045
C	0.045	0.06	0.056	0.053	0.05	0.05	0.058	0.055	0.055	0.051	0.049	0.045
D	0.044	0.062	0.055	0.058	0.051	0.051	0.06	0.054	0.052	0.051	0.05	0.044
E	0.045	0.063	0.057	0.054	0.051	0.05	0.06	0.054	0.053	0.053	0.05	0.044
F	0.045	0.06	0.057	0.055	0.054	0.051	0.059	0.057	0.055	0.054	0.051	0.045
G	0.044	0.059	0.06	0.061	0.062	0.06	0.05	0.049	0.049	0.047	0.048	0.047
H	0.045	0.044	0.042	0.045	0.044	0.042	0.043	0.044	0.043	0.047	0.046	0.045

## Sheet: U118-NEL
NEL
	UN	4	8	12	16	20	2+NEL	4+NEL	6+NEL	8+NEL	10+NEL
OD	1	2	3	4	5	6	7	8	9	10	11	12
A	0.05	0.051	0.052	0.05	0.053	0.051	0.051	0.052	0.052	0.051	0.051	0.051
B	0.049	0.654	0.962	0.989	1.009	0.874	1.032	1.167	1.054	1.141	1.081	0.048
C	0.05	1.018	0.545	0.391	0.31	0.291	1.247	0.624	0.409	0.313	0.289	0.048
D	0.058	1.033	0.607	0.419	0.315	0.288	1.179	0.587	0.393	0.306	0.287	0.053
E	0.059	1.101	0.613	0.417	0.31	0.304	1.192	0.613	0.373	0.312	0.289	0.05
F	0.048	1.005	0.538	0.372	0.3	0.292	1.071	0.588	0.427	0.307	0.295	0.049
G	0.048	1.211	1.234	1.2	1.277	1.235	0.298	0.306	0.298	0.3	0.295	0.049
H	0.051	0.053	0.046	0.049	0.049	0.047	0.047	0.052	0.048	0.05	0.05	0.048
Blank
OD	1	2	3	4	5	6	7	8	9	10	11	12
A	0.045	0.046	0.046	0.046	0.044	0.046	0.046	0.046	0.047	0.045	0.046	0.045
B	0.045	0.06	0.058	0.063	0.058	0.058	0.059	0.06	0.06	0.061	0.058	0.043
C	0.045	0.058	0.061	0.059	0.053	0.05	0.061	0.057	0.052	0.051	0.052	0.043
D	0.051	0.059	0.055	0.053	0.052	0.052	0.059	0.06	0.052	0.05	0.049	0.047
E	0.052	0.064	0.065	0.055	0.051	0.059	0.058	0.094	0.054	0.053	0.051	0.045
F	0.043	0.058	0.054	0.054	0.054	0.05	0.059	0.055	0.073	0.05	0.057	0.045
G	0.043	0.072	0.058	0.06	0.06	0.061	0.049	0.054	0.053	0.051	0.05	0.044
H	0.046	0.048	0.042	0.046	0.045	0.043	0.042	0.046	0.045	0.044	0.045	0.044

## Sheet: U87-GSK
GSK
	UN	2	4	6	8	10	UN+GSK	2+GSK	4+GSK	6+GSK	8+GSK	10+GSK
OD	1	2	3	4	5	6	7	8	9	10	11	12
A	0.05	0.051	0.052	0.051	0.05	0.05	0.05	0.05	0.051	0.051	0.05	0.051
B	0.052	1.227	1.469	1.334	1.214	1.512	2.208	2.241	2.286	2.326	2.167	0.049
C	0.051	2.384	1.575	0.703	0.243	0.203	2.374	2.04	1.211	0.329	0.21	0.049
D	0.049	2.346	1.565	0.814	0.254	0.207	2.441	2.071	1.232	0.329	0.24	0.048
E	0.049	2.391	1.559	0.694	0.237	0.208	2.489	2.078	1.195	0.315	0.217	0.049
F	0.049	2.344	1.573	0.679	0.209	0.204	2.279	2.061	1.21	0.302	0.208	0.05
G	0.051	2.183	2.08	2.027	2.06	2.012	0.2	0.201	0.2	0.197	0.193	0.049
H	0.049	0.047	0.048	0.047	0.048	0.048	0.048	0.05	0.048	0.048	0.048	0.048
Blank
OD	1	2	3	4	5	6	7	8	9	10	11	12
A	0.046	0.046	0.047	0.047	0.045	0.044	0.044	0.045	0.045	0.045	0.046	0.047
B	0.047	0.058	0.061	0.06	0.058	0.059	0.058	0.059	0.062	0.061	0.061	0.044
C	0.045	0.058	0.057	0.056	0.051	0.048	0.061	0.061	0.056	0.05	0.048	0.043
D	0.044	0.059	0.059	0.055	0.049	0.048	0.06	0.058	0.061	0.05	0.049	0.043
E	0.043	0.058	0.058	0.053	0.048	0.048	0.064	0.059	0.056	0.05	0.048	0.043
F	0.044	0.066	0.059	0.056	0.051	0.048	0.061	0.06	0.057	0.051	0.048	0.044
G	0.046	0.06	0.059	0.061	0.061	0.059	0.048	0.047	0.048	0.049	0.047	0.044
H	0.046	0.042	0.044	0.045	0.044	0.043	0.043	0.044	0.045	0.043	0.043	0.044

## Sheet: U87-Lip-1
Lip-1
	UN	2	4	6	8	10	2+LIP	4+LIP	6+LIP	8+LIP	10+LIP
OD	1	2	3	4	5	6	7	8	9	10	11	12
A	0.051	0.05	0.051	0.049	0.05	0.05	0.05	0.05	0.05	0.051	0.051	0.05
B	0.05	2.003	2.132	2.202	2.181	2.171	1.891	1.911	1.83	1.893	1.912	0.049
C	0.056	2.427	1.957	0.733	0.244	0.202	2.404	1.925	0.894	0.295	0.209	0.048
D	0.049	2.475	1.825	0.69	0.244	0.205	2.429	1.942	0.79	0.283	0.209	0.047
E	0.05	2.445	1.813	0.711	0.227	0.207	2.482	1.859	0.732	0.236	0.203	0.048
F	0.049	2.495	1.896	0.709	0.222	0.199	2.312	1.889	0.772	0.236	0.205	0.048
G	0.049	2.571	2.603	2.675	2.568	2.561	0.21	0.212	0.218	0.198	0.197	0.05
H	0.049	0.047	0.048	0.047	0.047	0.047	0.047	0.047	0.047	0.048	0.055	0.047
Blank
OD	1	2	3	4	5	6	7	8	9	10	11	12
A	0.046	0.044	0.045	0.045	0.044	0.044	0.044	0.046	0.046	0.046	0.045	0.044
B	0.045	0.059	0.059	0.058	0.058	0.058	0.058	0.059	0.059	0.059	0.058	0.044
C	0.051	0.058	0.058	0.053	0.048	0.048	0.057	0.057	0.055	0.05	0.05	0.043
D	0.044	0.059	0.058	0.054	0.049	0.05	0.057	0.057	0.054	0.05	0.048	0.041
E	0.044	0.057	0.058	0.054	0.048	0.051	0.057	0.057	0.053	0.049	0.047	0.043
F	0.044	0.06	0.058	0.053	0.05	0.048	0.058	0.058	0.056	0.05	0.049	0.043
G	0.043	0.062	0.059	0.06	0.059	0.059	0.046	0.047	0.047	0.047	0.046	0.045
H	0.044	0.042	0.042	0.043	0.043	0.042	0.042	0.043	0.043	0.043	0.048	0.041

## Sheet: U87-NEL
NEL
	UN	2	4	6	8	10	2+NEL	4+NEL	6+NEL	8+NEL	10+NEL
OD	1	2	3	4	5	6	7	8	9	10	11	12
A	0.051	0.051	0.051	0.051	0.05	0.048	0.049	0.049	0.049	0.05	0.049	0.05
B	0.059	2.67	2.685	2.702	2.739	2.743	2.659	2.696	2.686	2.539	2.584	0.048
C	0.05	2.59	1.758	0.519	0.227	0.204	0.51	0.384	0.239	0.197	0.197	0.048
D	0.051	2.506	1.721	0.509	0.218	0.202	0.46	0.32	0.23	0.216	0.196	0.048
E	0.049	2.594	1.801	0.45	0.213	0.202	0.458	0.292	0.204	0.205	0.197	0.048
F	0.048	2.621	1.79	0.489	0.209	0.208	0.502	0.32	0.211	0.213	0.199	0.049
G	0.049	2.646	2.602	2.695	2.657	2.705	0.208	0.207	0.257	0.202	0.205	0.049
H	0.05	0.047	0.05	0.047	0.051	0.051	0.049	0.046	0.052	0.05	0.05	0.048
Blank
OD	1	2	3	4	5	6	7	8	9	10	11	12
A	0.047	0.047	0.046	0.047	0.046	0.043	0.044	0.045	0.045	0.043	0.045	0.046
B	0.053	0.059	0.059	0.061	0.064	0.059	0.058	0.059	0.059	0.06	0.057	0.043
C	0.044	0.06	0.058	0.054	0.051	0.048	0.055	0.056	0.049	0.049	0.049	0.043
D	0.044	0.059	0.064	0.053	0.053	0.049	0.055	0.057	0.05	0.066	0.049	0.043
E	0.043	0.06	0.067	0.052	0.049	0.05	0.068	0.052	0.052	0.053	0.05	0.043
F	0.043	0.06	0.06	0.054	0.051	0.052	0.054	0.055	0.054	0.061	0.05	0.044
G	0.044	0.089	0.062	0.061	0.064	0.06	0.05	0.05	0.095	0.05	0.05	0.044
H	0.047	0.043	0.045	0.045	0.046	0.045	0.043	0.042	0.047	0.045	0.045	0.044
