# Supplementary material for: Caerin 1.1 and 1.9 inhibit glioblastoma growth associated with modulation of the ARHGAP26-β-catenin axis and enhancing intratumoral CD8+ T cell infiltration
Source: PLoS One. 2026 Jul 9;21(7):e0353182. doi: 10.1371/journal.pone.0353182 (PMC13349103; doi:10.1371/journal.pone.0353182)
Supplement: S2 Table — (XLSX) [file pone.0353182.s002.xlsx]

## Sheet: Sheet1
U87 Multiplex immunofluorescence data
PBS	iNOS	CD86	CD206	CD163		In percentage	PBS	iNOS	CD86	CD206	CD163
1	1565	1080	27846	11418			1	0.00170483	0.0011765	0.030334	0.0124382
2	1658	1086	24449	11544			2	0.00180614	0.00118303	0.0266335	0.0125754
3	1636	1618	30886	13082			3	0.00178217	0.00176257	0.0336456	0.0142509
Control	iNOS	CD86	CD206	CD163			Control	iNOS	CD86	CD206	CD163
1	1252	2081	26582	12163			1	0.00136386	0.00226693	0.0289571	0.0132497
2	2908	1220	24871	16342			2	0.00316783	0.001329	0.0270932	0.0178021
3	1924	1525	24246	13452			3	0.00209591	0.00166126	0.0264123	0.0146539
F1/F3	iNOS	CD86	CD206	CD163			F1/F3	iNOS	CD86	CD206	CD163
1	32087	19397	5876	1425			1	0.0349539	0.0211301	0.00640101	0.00155232
3	28721	22243	7398	2026			3	0.0312872	0.0242304	0.008059	0.00220702
4	24935	21890	6175	1214			4	0.0271629	0.0238458	0.00672673	0.00132247
Total area
917980
